# Supplementary material for: Genome-wide analysis of the diversity and ancestry of Korean dogs
Source: PLoS One. 2017 Nov 28;12(11):e0188676. doi: 10.1371/journal.pone.0188676 (PMC5705110; doi:10.1371/journal.pone.0188676)
Supplement: S3 File — (FAM) [file pone.0188676.s008.fam]

0 Korean_Donggyengi_White1 0 0 0 -9
0 Korean_Donggyengi_White2 0 0 0 -9
0 Korean_Donggyengi_White3 0 0 0 -9
0 Korean_Donggyengi_White4 0 0 0 -9
0 Korean_Donggyengi_White5 0 0 0 -9
0 Korean_Donggyengi_White6 0 0 0 -9
0 Korean_Donggyengi_White7 0 0 0 -9
0 Korean_Donggyengi_White8 0 0 0 -9
0 Korean_Donggyengi_White9 0 0 0 -9
0 Korean_Donggyengi_White10 0 0 0 -9
0 Korean_Donggyengi_White11 0 0 0 -9
0 Korean_Donggyengi_White12 0 0 0 -9
0 Korean_Donggyengi_White13 0 0 0 -9
0 Korean_Donggyengi_White14 0 0 0 -9
0 Korean_Donggyengi_White15 0 0 0 -9
0 Korean_Donggyengi_White16 0 0 0 -9
0 Korean_Donggyengi_White17 0 0 0 -9
0 Korean_Donggyengi_White18 0 0 0 -9
0 Korean_Donggyengi_White19 0 0 0 -9
0 Korean_Donggyengi_White20 0 0 0 -9
0 Korean_Donggyengi_White21 0 0 0 -9
0 Korean_Donggyengi_White22 0 0 0 -9
0 Korean_Donggyengi_White23 0 0 0 -9
0 Korean_Donggyengi_White24 0 0 0 -9
0 Korean_Donggyengi_White25 0 0 0 -9
0 Korean_Donggyengi_White26 0 0 0 -9
0 Korean_Donggyengi_White27 0 0 0 -9
0 Korean_Donggyengi_White28 0 0 0 -9
0 Korean_Donggyengi_White29 0 0 0 -9
0 Korean_Donggyengi_White30 0 0 0 -9
0 Korean_Donggyengi_White31 0 0 0 -9
0 Korean_Donggyengi_White32 0 0 0 -9
0 Korean_Donggyengi_White33 0 0 0 -9
0 Korean_Donggyengi_White34 0 0 0 -9
0 Korean_Donggyengi_White35 0 0 0 -9
0 Korean_Donggyengi_White36 0 0 0 -9
0 Korean_Donggyengi_White37 0 0 0 -9
0 Korean_Donggyengi_White38 0 0 0 -9
0 Korean_Donggyengi_White39 0 0 0 -9
0 Korean_Donggyengi_White40 0 0 0 -9
0 Korean_Donggyengi_White41 0 0 0 -9
0 Korean_Donggyengi_White42 0 0 0 -9
0 Korean_Donggyengi_White43 0 0 0 -9
0 Korean_Donggyengi_White44 0 0 0 -9
0 Korean_Donggyengi_White45 0 0 0 -9
0 Korean_Donggyengi_White46 0 0 0 -9
0 Korean_Donggyengi_White47 0 0 0 -9
0 Korean_Donggyengi_White48 0 0 0 -9
0 Korean_Donggyengi_White49 0 0 0 -9
0 Korean_Donggyengi_White50 0 0 0 -9
0 Korean_Donggyengi_White51 0 0 0 -9
0 Korean_Donggyengi_White52 0 0 0 -9
0 Korean_Jindo_Black1 0 0 0 -9
0 Korean_Jindo_Black2 0 0 0 -9
0 Korean_Jindo_Black3 0 0 0 -9
0 Korean_Jindo_Black4 0 0 0 -9
0 Korean_Jindo_Black5 0 0 0 -9
0 Korean_Jindo_Black6 0 0 0 -9
0 Korean_Jindo_Black7 0 0 0 -9
0 Korean_Jindo_Black8 0 0 0 -9
0 Korean_Jindo_Black9 0 0 0 -9
0 Korean_Jindo_Black10 0 0 0 -9
0 Korean_Jindo_Black11 0 0 0 -9
0 Korean_Jindo_Black12 0 0 0 -9
0 Korean_Jindo_Black13 0 0 0 -9
0 Korean_Jindo_Black14 0 0 0 -9
0 Korean_Jindo_Black15 0 0 0 -9
0 Korean_Jindo_Black16 0 0 0 -9
0 Korean_Jindo_Black17 0 0 0 -9
0 Korean_Jindo_Black18 0 0 0 -9
0 Korean_Jindo_Black19 0 0 0 -9
0 Korean_Jindo_Black20 0 0 0 -9
0 Korean_Jindo_Black21 0 0 0 -9
0 Korean_Jindo_Black22 0 0 0 -9
0 Korean_Jindo_Black23 0 0 0 -9
0 Korean_Jindo_Black24 0 0 0 -9
0 Korean_Jindo_Black25 0 0 0 -9
0 Korean_Jindo_Black26 0 0 0 -9
0 Korean_Jindo_Black27 0 0 0 -9
0 Korean_Jindo_Black28 0 0 0 -9
0 Korean_Jindo_Black29 0 0 0 -9
0 Korean_Jindo_Black30 0 0 0 -9
0 Korean_Jindo_Black31 0 0 0 -9
0 Korean_Jindo_Black32 0 0 0 -9
0 Korean_Jindo_Black_and_Tan1 0 0 0 -9
0 Korean_Jindo_Black_and_Tan2 0 0 0 -9
0 Korean_Jindo_Black_and_Tan3 0 0 0 -9
0 Korean_Jindo_Black_and_Tan4 0 0 0 -9
0 Korean_Jindo_Black_and_Tan5 0 0 0 -9
0 Korean_Jindo_Black_and_Tan6 0 0 0 -9
0 Korean_Jindo_Black_and_Tan7 0 0 0 -9
0 Korean_Jindo_Black_and_Tan8 0 0 0 -9
0 Korean_Jindo_Black_and_Tan9 0 0 0 -9
0 Korean_Jindo_Black_and_Tan10 0 0 0 -9
0 Korean_Jindo_Black_and_Tan11 0 0 0 -9
0 Korean_Jindo_Black_and_Tan12 0 0 0 -9
0 Korean_Jindo_Black_and_Tan13 0 0 0 -9
0 Korean_Jindo_Black_and_Tan14 0 0 0 -9
0 Korean_Jindo_Black_and_Tan15 0 0 0 -9
0 Korean_Jindo_Black_and_Tan16 0 0 0 -9
0 Korean_Jindo_Black_and_Tan17 0 0 0 -9
0 Korean_Jindo_Black_and_Tan18 0 0 0 -9
0 Korean_Jindo_Black_and_Tan19 0 0 0 -9
0 Korean_Jindo_Black_and_Tan20 0 0 0 -9
0 Korean_Jindo_Black_and_Tan21 0 0 0 -9
0 Korean_Jindo_Black_and_Tan22 0 0 0 -9
0 Korean_Jindo_Black_and_Tan23 0 0 0 -9
0 Korean_Jindo_Black_and_Tan24 0 0 0 -9
0 Korean_Jindo_Black_and_Tan25 0 0 0 -9
0 Korean_Jindo_Black_and_Tan26 0 0 0 -9
0 Korean_Jindo_Black_and_Tan27 0 0 0 -9
0 Korean_Jindo_Black_and_Tan28 0 0 0 -9
0 Korean_Jindo_Black_and_Tan29 0 0 0 -9
0 Korean_Jindo_Black_and_Tan30 0 0 0 -9
0 Korean_Jindo_Black_and_Tan31 0 0 0 -9
0 Korean_Jindo_Black_and_Tan32 0 0 0 -9
0 Korean_Jindo_Brindle1 0 0 0 -9
0 Korean_Jindo_Brindle2 0 0 0 -9
0 Korean_Jindo_Brindle3 0 0 0 -9
0 Korean_Jindo_Brindle4 0 0 0 -9
0 Korean_Jindo_Brindle5 0 0 0 -9
0 Korean_Jindo_Brindle6 0 0 0 -9
0 Korean_Jindo_Brindle7 0 0 0 -9
0 Korean_Jindo_Brindle8 0 0 0 -9
0 Korean_Jindo_Brindle9 0 0 0 -9
0 Korean_Jindo_Brindle10 0 0 0 -9
0 Korean_Jindo_Brindle11 0 0 0 -9
0 Korean_Jindo_White1 0 0 0 -9
0 Korean_Jindo_White2 0 0 0 -9
0 Korean_Jindo_White3 0 0 0 -9
0 Korean_Jindo_White4 0 0 0 -9
0 Korean_Jindo_White5 0 0 0 -9
0 Korean_Jindo_White6 0 0 0 -9
0 Korean_Jindo_White7 0 0 0 -9
0 Korean_Jindo_White8 0 0 0 -9
0 Korean_Jindo_White9 0 0 0 -9
0 Korean_Jindo_White10 0 0 0 -9
0 Korean_Jindo_White11 0 0 0 -9
0 Korean_Jindo_White12 0 0 0 -9
0 Korean_Jindo_White13 0 0 0 -9
0 Korean_Jindo_White14 0 0 0 -9
0 Korean_Jindo_White15 0 0 0 -9
0 Korean_Jindo_White16 0 0 0 -9
0 Korean_Jindo_White17 0 0 0 -9
0 Korean_Jindo_White18 0 0 0 -9
0 Korean_Jindo_White19 0 0 0 -9
0 Korean_Jindo_White20 0 0 0 -9
0 Korean_Jindo_White21 0 0 0 -9
0 Korean_Jindo_White22 0 0 0 -9
0 Korean_Jindo_White23 0 0 0 -9
0 Korean_Jindo_White24 0 0 0 -9
0 Korean_Jindo_White25 0 0 0 -9
0 Korean_Jindo_White26 0 0 0 -9
0 Korean_Jindo_White27 0 0 0 -9
0 Korean_Jindo_White28 0 0 0 -9
0 Korean_Jindo_White29 0 0 0 -9
0 Korean_Jindo_White30 0 0 0 -9
0 Korean_Jindo_White31 0 0 0 -9
0 Korean_Jindo_White32 0 0 0 -9
0 Korean_Jindo_White33 0 0 0 -9
0 Korean_Jindo_White34 0 0 0 -9
0 Korean_Jindo_White35 0 0 0 -9
0 Korean_Jindo_White36 0 0 0 -9
0 Korean_Jindo_White37 0 0 0 -9
0 Korean_Jindo_White38 0 0 0 -9
0 Korean_Jindo_White39 0 0 0 -9
0 Korean_Jindo_White40 0 0 0 -9
0 Korean_Jindo_White41 0 0 0 -9
0 Korean_Jindo_White42 0 0 0 -9
0 Korean_Jindo_White43 0 0 0 -9
0 Korean_Pungsan_White1 0 0 0 -9
0 Korean_Pungsan_White2 0 0 0 -9
0 Korean_Pungsan_White3 0 0 0 -9
0 Korean_Pungsan_White4 0 0 0 -9
0 Korean_Pungsan_White5 0 0 0 -9
0 Korean_Pungsan_White6 0 0 0 -9
0 Korean_Pungsan_White7 0 0 0 -9
0 Korean_Pungsan_White8 0 0 0 -9
0 Korean_Pungsan_White9 0 0 0 -9
0 Korean_Pungsan_White10 0 0 0 -9
0 Korean_Pungsan_White11 0 0 0 -9
0 Korean_Pungsan_White12 0 0 0 -9
0 Korean_Pungsan_White13 0 0 0 -9
0 Korean_Pungsan_White14 0 0 0 -9
0 Korean_Pungsan_White15 0 0 0 -9
0 Korean_Pungsan_White16 0 0 0 -9
0 Korean_Pungsan_White17 0 0 0 -9
0 Korean_Pungsan_White18 0 0 0 -9
0 Korean_Pungsan_White19 0 0 0 -9
0 Korean_Wolf1 0 0 0 -9
0 Korean_Wolf2 0 0 0 -9
0 Korean_Wolf3 0 0 0 -9
